# Supplementary material for: Antiproliferative and Tubulin-Destabilising Effects of 3-(Prop-1-en-2-yl)azetidin-2-Ones and Related Compounds in MCF-7 and MDA-MB-231 Breast Cancer Cells
Source: Pharmaceuticals (Basel). 2023 Jul 13;16(7):1000. doi: 10.3390/ph16071000 (PMC10385824; doi:10.3390/ph16071000)
Supplement: Supplementary file 1 [file pharmaceuticals-16-01000-s001.zip]

Archive with 193 entries (193 files):
- 10a mjm15903_1h.png
- 10b mjm16576_13c.png
- 10b mjm16576_13c_DEPT.png
- 10b mjm16576_1h.png
- 10c mjm16570_13c.png
- 10c mjm16570_13c_DEPTs.png
- 10c mjm16570_1h.png
- 10e mjm15970_1h.png
- 10f and 10q.pdf
- 10f mjm15807_1h.png
- 10g mjm15896_1h.png
- 10h mjm15736_1h.png
- 10i mjm15863_1h.png
- 10j mjm15873_1h.png
- 10k mjm15844_1h.png
- 10l mjm15908_13c.png
- 10l mjm15908_13c_DEPT.png
- 10l mjm15908_13c_DEPTs.png
- 10l mjm15908_1h.png
- 10m mjm15923_13c.png
- 10m mjm15923_13cDEPTs.png
- 10m mjm15923_1h.png
- 10n mjm15940_13c.png
- 10n mjm15940_13c_DEPTs.png
- 10n mjm15940_1h.png
- 10p mjm16513_13c.png
- 10p mjm16513_13c_DEPTs.png
- 10p.pdf
- 10q mjm16806_13c.png
- 10q mjm16806_13c_DEPTs.png
- 10q mjm16806_1h.png
- 10r mjm16845_13c.png
- 10r mjm16845_1h.png
- 10r.pdf
- 11a mjm16205_13.png
- 11a mjm16205_13c_DEPTs.png
- 11a mjm16205_1h.png
- 11b mjm16202_13c.png
- 11b mjm16202_13c_DEPTs.png
- 11b mjm16202_1h.png
- 11c mjm16119_13c.png
- 11c mjm16119_13c_DEPTs.png
- 11c mjm16119_1h.png
- 11d mjm16102_13c.png
- 11d mjm16102_13c_DEPT.png
- 11d mjm16102_1h.png
- 11e mjm16133_13c.png
- 11e mjm16133_13c_DEPTs.png
- 11e mjm16133_1h.png
- 11f mjm16136_13c.png
- 11f mjm16136_13c_DEPTs.png
- 11f mjm16136_1h.png
- 11g mjm16232_13c.png
- 11g mjm16232_13cDEPTs.png
- 11g mjm16232_1h.png
- 11h mjm16070_13c.png
- 11h mjm16070_13cDEPTs.png
- 11h mjm16070_1h.png
- 11j mjm16177_13c.png
- 11j mjm16177_13c_DEPTs.png
- 11j mjm16177_1h.png
- 11j mjm16230_13c.png
- 11j mjm16230_13c_DEPT.png
- 11j mjm16230_1h.png
- 11k mjm16400_13c.png
- 11k mjm16400_13c_DEPTs.png
- 11k mjm16400_1h.png
- 11l mjm16187_13c.png
- 11l mjm16187_13c_depts.png
- 11l mjm16187_1h.png
- 11m mjm16439_13c.png
- 11m mjm16439_13c_DEPTs.png
- 11m mjm16439_1h.png
- 11n mjm16483_13c.png
- 11n mjm16483_13c_DEPTs.png
- 11n mjm16483_1h.png
- 11p mjm16518_13c.png
- 11p mjm16518_13c_DEPTs.png
- 11p mjm16518_1h.png
- 11q mjm17078_13c.png
- 11q mjm17078_13c_DEPTs.png
- 11q mjm17078_1h.png
- 11r mjm17118_13c.png
- 11r mjm17118_13c_DEPTs.png
- 11r mjm17118_1h.png
- 11s mjm16440_13c.png
- 11s mjm16440_13c_DEPTs.png
- 11s mjm16440_1h.png
- 13a mjm18333_13c.png
- 13a mjm18333_13c_DEPT.png
- 13a mjm18333_1h.png
- 13d mjm18344_13c.png
- 13d mjm18344_13c_DEPTs.png
- 13d mjm18344_1h.png
- 13e mjm18369_13c.png
- 13e mjm18369_13c_DEPTs.png
- 13e mjm18369_1h.png
- 15b mjm17973_13c.png
- 15b mjm17973_13c_DEPTS.png
- 15b mjm17973_1h.png
- 15c mjm18050_13c.png
- 15c mjm18050_13c_DEPTs.png
- 15c mjm18050_1h.png
- 15d mjm18018_13c.png
- 15d mjm18018_13c_DEPT.png
- 15d mjm18018_1h.png
- 17a mjm16843_13c.png
- 17a mjm16843_1h.png
- 17d mjm16728_13c.png
- 17d mjm16728_13c_DEPTs.png
- 17d mjm16728_1h.png
- 17e mjm16778_13c.png
- 17e mjm16778_13c_DEPTs.png
- 17e mjm16778_1h.png
- 17f mjm17064_13c.png
- 17f mjm17064_13c_DEPTs.png
- 17f mjm17064_1h.png
- 17g mjm_17726_1h.png
- 19 mjm16728_13c.png
- 19 mjm16728_13c_DEPTs.png
- 19 mjm16728_1h.png
- 21a mjm17790_13c.png
- 21a mjm17790_13c_DEPTs.png
- 21a mjm17790_1h.png
- 21b mjm17752_13c.png
- 21b mjm17752_1h.png
- 21c mjm17804_13c.png
- 21c mjm17804_13cDEPTs.png
- 21c mjm17804_1h.png
- 21d mjm17772_13c.png
- 21d mjm17772_13c_DEPT.png
- 21d mjm17772_1h.png
- 22a mjm17806_13c.png
- 22a mjm17806_13c_DEPTs.png
- 22a mjm17806_1h.png
- 22b mjm17807_13c.png
- 22b mjm17807_13c_DEPTs.png
- 22b mjm17807_1h.png
- 22c mjm17797_13c.png
- 22c mjm17797_13c_DEPTs.png
- 22c mjm17797_1h.png
- 22d mjm17798_13c.png
- 22d mjm17798_13c_DEPTs.png
- 22d mjm17798_1h.png
- 9a mjm_15768_13c.png
- 9a mjm_15768_13c_DEPTs.png
- 9a mjm_15768_1h.png
- 9b mjm_15758_1h.png
- 9b mjm_15767_13c.png
- 9b mjm_15767_13c_DEPTs.png
- 9b mjm_15767_1h.png
- 9c mjm_15296_13c.png
- 9c mjm_15296_13c_DEPTs.png
- 9c mjm_15296_1h.png
- 9d mjm15437_1h.png
- 9e mjm15375_1h.png
- 9f mjm15493_13c.png
- 9f mjm15493_13c_DEPTs.png
- 9f mjm15493_1h.png
- 9g mjm15620_1h.png
- 9h mjm16640_1h.png
- 9i imjm15421_1h.png
- 9i mjm15421_13c.png
- 9i mjm15421_13c_DEPT.png
- 9j mjm_16541_13c.png
- 9j mjm_16541_13c_DEPTs.png
- 9j mjm_16541_1h.png
- 9k mjm15650_1h.png
- 9l mjm15388_1h.png
- 9m mjm16578_13c.png
- 9m mjm16578_13c_DEPT.png
- 9m mjm16578_1h.png
- 9n mjm_15644_1h.png
- 9n mjm_15647_13c.png
- 9n mjm_15647_13c_DEPTs.png
- 9q mjm16542_13c.png
- 9q mjm16542_13c_DEPTs.png
- 9q mjm16542_1h.png
- 9q mjm16542_1h_2.png
- 9r mjm16503_13c.png
- 9r mjm16503_13c_DEPTs.png
- 9r mjm16503_1h.png
- 9s mjm16533_13c.png
- 9s mjm16533_13cDEPTs.png
- 9s mjm16533_1h.png
- 9w mjm17400_13c.png
- 9w mjm17400_13c_DEPTs.png
- 9w mjm17400_1h.png
- 9x mjm15469_13c.png
- 9x mjm15469_13c_DEPTS.png
- 9x mjm15469_1h.png
- 9x mjm15469_1h_2.png
- MJM revision 2 Supplementary information .pdf
